# Supplementary material for: Integrating a New Dietetic Care Process in a Health Information System: A System and Process Analysis and Assessment
Source: Int J Environ Res Public Health. 2022 Feb 22;19(5):2491. doi: 10.3390/ijerph19052491 (PMC8909013; doi:10.3390/ijerph19052491)
Supplement: Supplementary file 1 [file ijerph-19-02491-s001.zip]

Archive with 3 entries (2 files):
- ijerph-1533807-supplementary/
- ijerph-1533807-supplementary/Supplementary Material S1.pdf
- ijerph-1533807-supplementary/Supplementary Material S2.pdf
